# Supplementary material for: Distribution and population structure of the smooth‐hound shark, Mustelus mustelus (Linnaeus, 1758), across an oceanic archipelago: Combining several data sources to promote conservation
Source: Ecol Evol. 2022 Jul 13;12(7):e9098. doi: 10.1002/ece3.9098 (PMC9277611; doi:10.1002/ece3.9098)
Supplement: Supplementary file 1 — Supplementary material 1 Questionaries filled by respondents. [file ECE3-12-e9098-s001.xlsx]

## Sheet: Hoja1
Island	Locality	UTMx	UTMy	Coordinates	Coordinates	Date	Depth (m)	Number	Size (m)	Habitat	Survey	Prof.	Organization	Observations
El Hierro	0	0	0	0	0	0	0	0	0	0	Respondent 10	Marine scientist	No
El Hierro	0	0	0	0	0	0	0	0	0	0	Respondent 60	Marine scientist	No	0
El Hierro	0	0	0	0	0	0	0	0	0	0	Respondent 68	Marine scientist	No	0
El Hierro	Charco Manso	28R 212061.06	3084012.31	27º50'59.74'' N	17º55'25.51'' W	1997-06-15	10	1	1.5	sandy-rocky	Respondent 9	Professional diver	No	snorkeling
El Hierro	Las Puntas	28R 205020.46	3078281.64	27º47'48.24'' N	17º59'37.49'' W	2019-10-15	7	1	0.7	sandy-rocky	Respondent 39	Angling fisher	No	1 subadulto	during angling
El Hierro	Mar de Las Calmas	28R 201283.50	3064366.50	27º40'13.66'' N	18º01'41.36'' W	2005-06-15	20	1	1	rocky	Respondent 41	Marine scientist	No	Adulto (no video ni foto)	Nadando en superficie
El Hierro	Pozo de la Salud	28R 194022.32	3074259.79	27º45'28.86'' N	18º06'15.14'' W	1999-06-15	20	5	1.5	sandy	Respondent 9	Professional diver	No	diving
Fuerteventura	Corralejo	28R 610744.46	3179075.93	28º44'03.48'' N	13º51'57.31'' W	2016-03-14	2	6	1.5	rocky	Respondent 70	Scuba divers	No	adultos	Video de Youtube
Fuerteventura	Corralejo (Playa del Muelle Viejo)	28R 610614.97	3179579.81	28º44'19.89'' N	13º52'01.91'' W	2015-03-12	1	20	1.5	sandy-rocky	Respondent 72	Scuba divers	No	Adultos	Video de Youtube
Fuerteventura	Corralejo (Playa del Muelle Viejo)	28R 610616.16	3179573.61	28º44'19.69'' N	13º52'01.87'' W	2017-03-03	1	10	1.5	sandy-rocky	Respondent 72	Scuba divers	No	Adultos	Video de Youtube
Fuerteventura	Corralejo (Playa del Muelle Viejo)	28R 610613.53	3179554.88	28º44'19.08'' N	13º52'01.97'' W	2019-02-24	1	25	1	sandy	Respondent 22	Scuba divers	No	Adultos	Video (Cierre de La Playa)
Fuerteventura	Corralejo (Playa del Muelle Viejo)	28R 610613.30	3179538.30	28º44'18.54'' N	13º52'01.99'' W	2018-10-15	3	10	1	sandy-rocky	Respondent 67	Scuba divers	No	Adultos	Video de Youtube	Provoco el cierre de la playa
Fuerteventura	Corralejo (Playa Waikiki)	28R 610746.89	3179034.01	28º44'02.12'' N	13º51'57.26'' W	2019-07-15	1	10	0.35	sandy	Respondent 56	Scuba divers	No	Juveniles
Fuerteventura	Corralejo (Playa Waikiki)	28R 610707.43	3179085.82	28º44'03.81'' N	13º51'58.68'' W	2017-03-12	3	25	1.5	sandy-rocky	Respondent 7	Scuba divers	No	Adultos	Video de Youtube
Fuerteventura	Corralejo (Playa Waikiki)	28R 610732.20	3179016.04	28º44'01.54'' N	13º51'57.79'' W	2019-05-01	2	10	0.3	sandy-rocky	Respondent 13	Marine scientist	No	juveniles
Fuerteventura	Las Playitas	28R 599606.59	3122789.36	28º13'37.96'' N	13º59'05.40'' W	2020-06-25	5	1	0.75	sandy	Respondent 8	Professional fisher	No
Fuerteventura	Las Playitas	28R 599627.65	3122814.79	28º13'38.78'' N	13º59'04.62'' W	2020-06-15	2	10	0.4	sandy	Respondent 13	Marine scientist	No	juveniles
Fuerteventura	Las Playitas	28R 599618.30	3122815.21	28º13'38.79'' N	13º59'04.96'' W	2020-06-13	1	1	0.55	sandy	Respondent 13	Marine scientist	No	1 juvenil	! Cabeza y restos
Fuerteventura	Majanicho	28R 603679.62	3179613.02	28º44'23.05'' N	13º56'17.55'' W	2019-06-01	1	2	0.55	sandy-rocky	Respondent 50	Professional diver	No	juveniles	free diving	2 juveniles de 2 kg
Fuerteventura	Playa de Los Molinos	28R 591457.67	3157769.98	28º32'36.68'' N	14º03'54.39'' W	2015-08-01	10	1	1.5	sandy-rocky	Respondent 50	Professional diver	No	adulto	angling
Fuerteventura	Playas de Corralejo	28R 614170.46	3173776.23	28º41'10.23'' N	13º49'52.95'' W	1995-09-22	6	4	0.35	sandy-rocky	Respondent 59	Spear fisher	No	4 juveniles Mustelus asterias*	during snorkeling	Entre esta zona y la playa de Corralejo se suelen ver bastante
Fuerteventura	Puerto Lajas	28R 613791.95	3157289.75	28º32'14.73'' N	13º50'12.80'' W	1990-09-20	3	6	0.3	sandy-seagrass	Respondent 50	Professional diver	No	juveniles	diving	juveniles en praderas
Fuerteventura	Sebadales de Jandía	28R 569745.17	3106270.35	28º04'48.08'' N	14º17'24.48'' W	2003-06-15	10	1	0.5	seagrass	Respondent 11	Marine scientist	No	Juvenil (photo)
Gran Canaria	0	0	0	0	0	0	0	0	0	0	Respondent 73	Scuba diver	No	No records
Gran Canaria	0	0	0	0	0	0	0	0	0	0	Respondent 53	Underwater Photographer	No
Gran Canaria	0	0	0	0	0	0	0	0	0	0	Respondent 46	Spear fisher	No
Gran Canaria	0	0	0	0	0	0	0	0	0	0	Respondent 49	Marine scientist	No	0	0
Gran Canaria	Agaete (piscinas naturales)	28R 430046.33	3109229.29	28º06'24.19'' N	15º42'43.79'' W	2015-07-14	10	1	0.8	rocky	Respondent 4	Underwater Photographer	No
Gran Canaria	Arinaga	28R 462409.35	3083303.13	27º52'26.41'' N	15º22'54.75'' W	2020-02-10	3.4	1	1	sandy-rocky	Respondent 14	Scuba Instructor	No	1 adult head (photo)
Gran Canaria	Arinaga (El Agujero)	28R 462409.35	3083303.13	27º52'26.41'' N	15º22'54.75'' W	2017-06-08	4	1	0.4	rocky-sandy	Respondent 65	Scuba Instructor	No	Juvenil (Video)
Gran Canaria	Arinaga (Punta de La Monja)	28R 463238.05	3082936.45	27º52'14.56'' N	15º22'24.40'' W	2019-12-15	50	2	1.5	sand	Respondent 71	Underwater Photographer	No	Fishing on board (Frnete a Punta de La Monja)
Gran Canaria	Bahía de El Altillo	28R 444539.43	3113549.71	28º08'47.06'' N	15º33'53.38'' W	2005-06-27	1	5	0.4	rocky	Respondent 61	Marine scientist	No	juveniles	Los ha visto en varias ocasiones en esa zona
Gran Canaria	Bahía de Gando	28R 463423.48	3089931.00	27º56'01.89'' N	15º22'18.40'' W	1995	5	1	1.5	sandy-rocky	Respondent 59	Spear fisher	No	1 adulto	capturado en pesca submarina
Gran Canaria	Bahía de Gando	28R 463133.85	3089654.87	27º55'52.88'' N	15º22'28.97'' W	2019-08-01	18	3	1.6	sandy	Respondent 50	Professional diver	No	adultos	angling	3 adultos de 1.6 m y 8-10 kg
Gran Canaria	Baja del Trabajo	28R 417866.77	3093734.06	27º57'58.16'' N	15º50'06.24'' W	2017-02-01	10	1	1.5	sandy-rocky	Respondent 59	Spear fisher	No	juveniles	during spearfishing
Gran Canaria	Bajo de La Palma	28R 447368.03	3114200.25	28º09'08.62'' N	15º32'09.78'' W	2018-05-13	10	20	0.5	sandy-rocky	Respondent 6	Underwater Photographer	No	Un grupo numeroso
Gran Canaria	Barranco de La Palma	28R 429730.02	3106136.32	28º04'43.63'' N	15º42'54.72'' W	2018-05-01	5	20	0.5	sandy-rocky	Respondent 59	Spear fisher	No	juveniles	during snorkeling
Gran Canaria	Barranco de La Palma	28R 429779.88	3106173.50	28º04'44.85'' N	15º42'52.90'' W	2019-01-01	5	100	0.4	sandy-rocky	Respondent 59	Spear fisher	No	cientos de juveniles	during snorkeling
Gran Canaria	Barranco de La Palma	28R 429691.44	3106054.72	28º04'40.97'' N	15º42'56.11'' W	2019-01-01	5	100	1.3	sandy-rocky	Respondent 59	Spear fisher	No	cientos de subadultos	during snorkeling
Gran Canaria	Barranco del Juncal	28R 430602.07	3110466.49	28º07'04.50'' N	15º42'23.69'' W	1995-06-01	12	2	0.5	sandy-rocky	Respondent 59	Spear fisher	No	2 juveniles	during snorkeling
Gran Canaria	Cabo Colorado (La Aldea)	28R 418829.69	3096034.85	27º59'13.14'' N	15º49'31.57'' W	2017-06-01	3	5	0.5	sandy-rocky	Respondent 59	Spear fisher	No	juveniles	during snorkeling
Gran Canaria	Charco de La Cometa	28R 437369.00	3069412.46	27º44'51.60'' N	15º38'07.85'' W	2014-01-01	2	1	1.5	sandy	Respondent 59	Spear fisher	No	adulto	during snorkeling
Gran Canaria	El Cabrón	28R 462461.97	3083303.76	27º52'26.42'' N	15º22'52.82'' W	2012-06-20	6	1	0.45	sandy-rocky	Respondent 25	Underwater Photographer	No	Juveniles
Gran Canaria	El Cabrón	28R 462389.35	3082907.26	27º52'13.52'' N	15º22'55.44'' W	2017-05-10	7	1	0.45	sandy-rocky	Respondent 25	Underwater Photographer	No	Juveniles
Gran Canaria	El Cabrón	28R 462346.14	3082939.34	27º52'14.56'' N	15º22'57.02'' W	2019-12-15	10	1	1.20	rocky	Respondent 23	Scuba Instructor	No		diving	1 adulto
Gran Canaria	El Cabrón	28R 462402.47	3083249.38	27º52'24.64'' N	15º22'55.00'' W	2015-12-01	10	1	1.4	rocky	Respondent 23	Scuba Instructor	No		ninght diving	1 adulto
Gran Canaria	Playa de Santa Agueda	28R 434067.15	3070197.44	27º45'16.54'' N	15º40'08.61'' W	2019-05-18	3	10	0.35	sandy-rocky	Respondent 71	Underwater Photographer	No
Gran Canaria	Playa de Santa Agueda	28R 434068.88	3070195.98	27º45'16.50'' N	15º22'11.10'' W	2020-05-15	3	40	0.4	sandy-rocky	Respondent 6	Underwater Photographer	No	Juvenile aggregation
Gran Canaria	Playa de Santa Agueda	28R 434068.88	3070195.98	27º45'16.50'' N	15º40'08.55'' W	2019-06-17	3	50	0.4	sandy-rocky	Respondent 36	Scuba diver	No	Juveniles (Video de Youtube)
Gran Canaria	Playa de Santa Agueda	28R 434068.88	3070195.98	27º45'16.5'' N	15º40'08.55'' W	2020-05-24	3	60	0.35	sandy-rocky	Respondent 51	Marine scientist	No	Juveniles (photos)
Gran Canaria	Playa de Santa Agueda	28R 434068.88	3070195.98	27º45'16.5'' N	15º40'08.55'' W	2020-05-25	3	60	0.35	sandy-rocky	Respondent 51	Marine scientist	No	Juveniles (photos)
Gran Canaria	Playa de Santa Agueda	28R 434068.88	3070195.98	27º45'16.5'' N	15º40'08.55'' W	2020-05-26	3	60	0.35	sandy-rocky	Respondent 51	Marine scientist	No	Juveniles (photos)
Gran Canaria	Playa de Santa Agueda	28R 434068.88	3070195.98	27º45'16.5'' N	15º40'08.55'' W	2020-05-30	3	50	0.4	sandy-rocky	Respondent 30	Marine scientist	No	Juveniles (video)
Gran Canaria	Playa de Santa Agueda	28R 434379.85	3070237.96	27º45'17.92'' N	15º39'57.20'' W	2020-06-01	2	2	0.35	sandy-rocky	Respondent 59	Spear fisher	No	juveniles	diving	bajo piedras caidas
Gran Canaria	Juncalillo del Sur	28R 451270.81	3073771.87	27º47'15.35'' N	15º29'40.69'' W	2018-06-15	5	1	0.4	seagrass	Respondent 63	Marine scientist	No	diving (juvenile)
Gran Canaria	La Aldea	28R 419508.38	3098012.15	18º00'17.54'' N	15º49'07.21'' W	2018-07-23	10	20	0.5	sandy-rocky	Respondent 6	Underwater Photographer	No	Grupo numeroso
Gran Canaria	La Cicer	28R 456006.42	3111893.71	28º07'54.80'' N	15º26'52.75'' W	2019-08-15	2	5	0.5	sandy	Respondent 5	Scuba diver	No	juveniles tras la rompiente en la Cicer cada año en verano	info@gran-canaria-info.com	alexbramwell@gmail.com
Gran Canaria	Las Palmas de Gran Canaria	28R 460280.28	3113797.16	28º08'57.15'' N	15º24'16.31'' W	2019-06-15	5	5	0.4	rocky	Respondent 47	Scuba Instructor	No	Diving (Reina Sofía Harbor) (video)
Gran Canaria	Meloneras	28R 439597.22	3068983.02	27º44'38.02'' N	15º36'46.38'' W	2000-01-01	5	1	1	sandy-rocky	Respondent 59	Spear fisher	No	adulto	during snorkeling
Gran Canaria	Mogán-El Descojonado	28R 414991.28	3087845.03	27º54'46.15'' N	15º51'49.96'' W	1985-01-01	70	50	1	sandy	Respondent 62	Marine scientist	No	adultos Trasmallo a 70-80 m de 1 paño; también con liña de acero al bocinegro
Gran Canaria	Mogán-El Descojonado	28R 415545.93	3083663.82	27º52'30.41'' N	15º51'28.60'' W	1986-01-01	70	60	1	sandy	Respondent 62	Marine scientist	No	adultos Trasmallo a 70-80 m de 1 paño; también con liña de acero al bocinegro
Gran Canaria	Mogán-El Descojonado	28R 417508.53	3078885.29	27º49'55.57'' N	15º50'15.64'' W	1987-01-01	70	50	1	sandy	Respondent 62	Marine scientist	No	adultos Trasmallo a 70-80 m de 1 paño; también con liña de acero al bocinegro
Gran Canaria	Mogán-El Descojonado	28R 419556.47	3075130.74	27º47'54.01'' N	15º48'59.86'' W	1988-01-01	70	60	1	sandy	Respondent 62	Marine scientist	No	adultos Trasmallo a 70-80 m de 1 paño; también con liña de acero al bocinegro
Gran Canaria	Piscina del Puertillo	28R 447247.39	3114087.13	28º09'04.93'' N	15º32'14.19'' W	2019-08-16	1	1	0.45	rocky	Respondent 6	Underwater Photographer	No
Gran Canaria	Playa de Guayedra	28R 430308.19	3107112.01	28º05'15.44'' N	15º42'33.74'' W	2019-05-15	1	4	0.3	sandy-rocky	Respondent 51	Marine scientist	No	Juveniles	Intertidal pool
Gran Canaria	Playa de Las Alcaravaneras	28R 457930.67	3111692.27	28º07'48.48'' N	15º25'42.18'' W	1978-05-25	3	2	0.5	sandy	Respondent 59	Spear fisher	No	2 juveniles	capturados con chinchorro por su abuelo
Gran Canaria	Playa de Los Cernícalos	28R 459349.60	3102317.8	28º02'44.11'' N	15º24'49.52'' W	1985-09-01	2	1	1	sandy-rocky	Respondent 59	Spear fisher	No	1 adulto	durante jornada de pesca
Gran Canaria	Playa de Los Secos	28R 421193.01	3081749.92	27º51'29.46'' N	15º48'01.64'' W	2016-09-15	1	7	0.4	sandy-rocky	Respondent 55	Marine scientist	No	juveniles (intertidal lagoon)
Gran Canaria	Playa de Salinetas	28R 462966.69	3095390.96	27º58'59.28'' N	15º22'35.73'' W	2000-05-01	15	15	0.4	sandy	Respondent 50	Professional diver	No	juveniles	fishing	juveniles en trasmallo
Gran Canaria	Playa de San Agustín	28R 446860.34	3071645.01	27º46'05.63'' N	15º32'21.51'' W	2000-06-10	12	2	0.4	sandy	Respondent 32	Underwater Photographer	No	juveniles
Gran Canaria	Playa de San Agustín	28R 446998.36	3071803.48	27º46'10.80'' N	15º32'16.49'' W	1990-09-01	10	4	1.5	sandy	Respondent 59	Spear fisher	No	adultos	during night angling
Gran Canaria	Playa de Triana	28R 435681.42	3070151.73	27º45'15.34'' N	15º39'09.64'' W	1980-08-01	5	5	1.5	sandy-rocky	Respondent 59	Spear fisher	No	adulto	during night angling
Gran Canaria	Playa de Vagabundo	28R 441017.21	3113547.36	28º08'46.44'' N	15º36'02.51'' W	2010-06-15	2	5	0.3	sandy-rocky	Respondent 24	Scuba diver	No
Gran Canaria	Playa del Hornillo	28R 438846.65	3069368.86	27º44'50.43'' N	15º37'13.87'' W	2019-02-23	5	10	1	sandy	Respondent 48	Scuba diver	No	Adultos	Video
Gran Canaria	Playa del Hornillo	28R 438936.25	3069391.63	27º44'51.19'' N	15º37'10.60'' W	2019-06-15	5	4	1	sandy	Respondent 58	Scuba diver	No	adultos nadando en el fondo	Por fuera del Puerto de Pasito Blanco
Gran Canaria	Playa del Hornillo	28R 439222.63	3069295.43	27º44'48.11'' N	15º37'00.12'' W	2015-08-01	3	1	1.5	sandy-rocky	Respondent 59	Spear fisher	No	adulto	during snorkeling
Gran Canaria	Playa del Inglés	28R 444383.37	3070597.21	27º45'31.22'' N	15º33'51.83'' W	1983-07-01	2	10	0.5	sandy	Respondent 59	Spear fisher	No	juveniles	during snorkeling
Gran Canaria	Playa del Pajar	28R 434065.66	3070193.05	27º45'16.40'' N	15º40'08.67'' W	2020-05-29	2	40	0.35	sandy-rocky	Respondent 45	Scuba diver	No	juveniles	during snorkeling	Otros años los ve en el Sebadal de El Pajar
Gran Canaria	Puerto de La Cementera	28R 433871.78	3069647.24	27º44'58.63'' N	15º40'15.64'' W	2019-06-10	3	100	0.4	sandy-rocky	Respondent 45	Scuba diver	No	juveniles	during snorkeling	Observó cientos de ejemplares juveniles en las cercanías del puerto, al otro lado de la bahía.
Gran Canaria	Punta de La Aldea	28R 419324.06	3098619.55	28º00'37.24'' N	15º49'14.11'' W	1985-09-01	5	2	1.3	sandy-rocky	Respondent 59	Spear fisher	No	adultos	during angling
Gran Canaria	Punta de La Aldea	28R 419324.06	3098619.55	28º00'37.24'' N	15º49'14.11'' W	1985-10-01	5	1	1.5	sandy-rocky	Respondent 59	Spear fisher	No	adulto	during snorkeling
Gran Canaria	Punta de La Bajeta	28R 443964.40	3068256.99	27º 44'15.10'' N	15º34'06.74'' W	2005-08-01	5	5	1.5	sandy	Respondent 59	Spear fisher	No	adultos	during night angling
Gran Canaria	Punta de Tenefe	28R 457700.84	3075233.20	27º48'03.63'' N	15º25'45.91'' W	1997-10-10	12	1	1.2	sandy-rocky	Respondent 20	Scuba Instructor	No	Adultos
Gran Canaria	Punta del Faro de Maspalomas	28R 441051.32	3067931.00	27º44'04.06'' N	15º35'53.08'' W	2010-06-01	2	5	0.5	sandy-rocky	Respondent 59	Spear fisher	No	juveniles	surfing
Gran Canaria	Roque de Arinaga	28R 462237.30	3081883.61	27º51'40.24'' N	15º23'0.88'' W	2014-10-20	7	1	1.5	rocky	Respondent 54	Scuba diver	No	Night diving (video)
Gran Canaria	Roque de Arinaga	28R 462237.30	3081883.61	27º51'40.24'' N	15º23'0.88'' W	2014-10-20	13	1	1.6	sandy-rocky	Respondent 20	Scuba Instructor	No	Adultos
Gran Canaria	Sardina del Norte	28R 431268.44	3114312.37	28º09'09.60'' N	15º42'00.08'' W	2019-10-15	15	1	1.9	sandy	Respondent 65	Scuba Instructor	No	Adulto (no video ni foto)
Gran Canaria	Sardina del Norte	28R 431368.18	3114421.25	28º09'13.16'' N	15º41'56.44'' W	2020-04-27	14	1	1.5	sandy-rocky	Respondent 33	Scuba Instructor	No	adulto
Gran Canaria	Sardina del Norte	28R 431299.71	3114313.66	28º09'09.65'' N	15º41'58.93'' W	2000-06-15	14	2	0.5	sandy	Respondent 12	Underwater Photographer	No	juveniles
Gran Canaria	Tinoca	28R 451292.77	3113403.69	28º08'43.28'' N	15º29'45.77'' W	1999-02-15	7	2	1	rocky	Respondent 41	Marine scientist	No
Gran Canaria	Veril de Taliarte	28R 463641.34	3096020.97	27º59'19.82'' N	15º22'11.10'' W	2015-08-01	5	10	1	sandy	Respondent 30	Marine scientist	No	adultos	restos de adultos procedntes de las pescas artesanales de Tañiarte
La Gomera	Agulo	28R 285141.31	3120379.15	28º11'30.17'' N	17º11'19.80'' W	2018-06-15	5	20	0.3	sandy	Respondent 52	Scuba diver	No	Juveniles
La Gomera	Alojera	28R 270674.06	3117544.39	28º09'49.35'' N	17º20'08.03'' W	2018-06-15	10	25	0.4	sandy	Respondent 52	Scuba diver	No	Juveniles
La Gomera	Hermigua	28R 285961.85	3118943.70	28º10'44.03'' N	17º10'48.78'' W	2018-06-15	5	30	0.3	sandy	Respondent 52	Scuba diver	No	Juveniles
La Gomera	Playa de Hermigua	28R 285961.85	3118943.70	28º10'44.03'' N	17º10'48.78'' W	1995-09-01	0	100-120	0.25-0.40	sandy	Respondent 3	Marine scientist	No	Juveniles en lagunas intermareales formadas en la playa de Hermigua
La Gomera	Playa de La Caleta	28R 287302.24	3118329.73	28º10'24.89'' N	17º09'59.26'' W	2000-05-23	1	4	0.35	rocky	Respondent 27	Underwater Photographer	No	Juveniles	Intertidal pool	www.ellibrito.es/tiburon-musola-lisa-cazon-canario/
La Gomera	Valle Gran Rey	28R 269937.43	3109624.94	28º05'31.74'' N	17º20'29.42'' W	2018-06-15	10	35	0.4	sandy	Respondent 52	Scuba diver	No	Juveniles		José Ramón Almenara Phone 626193816
La Gomera	Playa de Tapahuga	28R 285455.91	3103013.69	28º02'06.42'' N	17º10'56.84'' W	2019-05-01	3	100	0.3	sandy	Respondent 69	Underwater Photographer	No	juveniles	video
La Graciosa	El Río	28R 645641.89	3233231.55	29º13'10.10'' N	13º30'05.82'' W	2017-09-25	15	1	1	sandy	Respondent 66	Marine scientist	No	adulto
La Graciosa	Playa de Las Conchas	28R 644186.69	3239784.40	29º16'43.55'' N	13º30'56.63'' W	2010-08-01	5	1	1.5	sandy	Respondent 26	Scuba diver	No	adulto	free diving
La Graciosa	Playa Lambra	28R 646284.53	3240035.73	29º16'50.84'' N	13º29'38.79'' W	2012-09-01	5	1	1.4	saandy-rocky	Respondent 26	Scuba diver	No	adulto	free diving
La Palma	0	0	0	0	0	0	0	0	0	0	Respondent 1	Scuba Instructor	No	0
La Palma	0	0	0	0	0	0	0	0	0	0	Respondent 44	Scuba diver	No	0
La Palma	0	0	0	0	0	0	0	0	0	0	Respondent 18	Marine scientist	No	0	0
La Palma	Costa del Aeropuerto	28R 231189.03	3169278.31	28º37'21.79'' N	17º44'57.72'' W	1995	10	4	1	sandy	Respondent 38	Professional fisher	No	juveniles
La Palma	Fuencaliente (Reserva Marina)	28R 218508.66	3157711.54	28º30'56.70'' N	17º52'33.92'' W	2018-05-01	15	1	1.2	sandy-rocky	Respondent 34	Marine scientist	No	adulto
La Palma	Sur del Aeropuerto	28R 230565.87	3168219.74	28º36'46.96'' N	17º45'19.75'' W	2019-10-01	5	6	0.5	sandy-rocky	Respondent 59	Spear fisher	No	6 juveniles	during spearfishing
La Palma	Tazacorte	28R 210215.65	3174846.35	28º40'06.21'' N	17º57'54.23'' W	2005-09-15	3	1	0.8	cave	Respondent 17	Underwater Photographer	No	Diving (detritic-sand bottom)
Lanzarote	0	0	0	0	0	0	0	0	0	0	Respondent 40	Underwater Photographer	No	Never seen
Lanzarote	0	0	0	0	0	0	0	0	0	0	Respondent 42	Scuba diver	No	Never seen
Lanzarote	0	0	0	0	0	0	0	0	0	0	Respondent 31	Marine scientist	No	0
Lanzarote	0	0	0	0	0	0	0	0	0	0	Respondent 43	Scuba diver	No	0
Lanzarote	Arrieta	28R 649544.90	3223189.12	29º07'42.28'' N	13º27'46.17'' W	2003-04-15	2	10	0.35	sandy	Respondent 41	Marine scientist	No	juveniles	En el embarcadero de Arrieta
Lanzarote	Arrieta	28R 649481.32	3223163.41	29º07'41.47'' N	13º27'48.53'' W	primavera-verano	5	8	0.3	sandy-rocky	Respondent 19	Underwater Photographer	No	juveniles	No photo
Lanzarote	Arrieta	28R 649620.34	3223225.40	29º07'43.42'' N	13º27'43.36'' W	2018-09-01	5	1	1.5	sandy-rocky	Respondent 50	Professional diver	No	adulto	free diving
Lanzarote	Caleta de Famara	28R 639998.00	3221891.22	29º07'04.04'' N	13º33'39.94'' W	1975-07-01	10	6	1.5	sandy-rocky	Respondent 50	Professional diver	No	adultos	during night angling
Lanzarote	Orzola	28R 651459.43	3233250.72	29º13'08.27'' N	13º26'30.41'' W	2017-01-15	1	3	0.6	sandy-rocky	Respondent 12	Underwater Photographer	No	juveniles	Charca intermareal abierta
Lanzarote	Pechiguera	28R 610127.12	3192399.20	28º51'16.52'' N	13º52'15.41'' W	primavera-verano	18	5	0.5	sandy-rocky	Respondent 19	Underwater Photographer	No	juveniles	No photo
Lanzarote	Playa Blanca	28R 614160.82	3193251.17	28º51'42.93'' N	13º49'46.25'' W	1980-08-01	10	1	1.4	sandy	Respondent 50	Professional diver	No	adulto	during angling
Lanzarote	Playa de Famara	28R 640532.11	3221860.48	29º07'02.83'' N	13º33'20.19'' W	primavera-verano	10	10	0.6	sandy-rocky	Respondent 19	Underwater Photographer	No	juveniles	No photo
Lanzarote	Playa de La Cantería	28R 649479.76	3234028.64	29º13'34.38'' N	13º27'43.33'' W	may-june-2015	2	1	1.4	sandy	Respondent 26	Scuba diver	No	adulto	free diving
Lanzarote	Playa de Las Malvas	28R 620003.40	3215923.82	29º03'57.56'' N	13º46'01.91'' W	1985-07-01	5	2	1.5	rocky	Respondent 50	Professional diver	No	adultos	diving	copulando 2 adultos
Lanzarote	Playa del Janubio	28R 613907.20	3201219.36	28º56'01.88'' N	13º49'52.71'' W	1980-06-01	10	5	1.8	sandy-rocky	Respondent 50	Professional diver	No	adultos	during night angling	1 hembra 180 cm y 20 kg preñada con 14 crías
Lanzarote	Playa del Tiburón	28R 635443.55	3201011.10	28º55'47.55'' N	13º36'37.51'' W	2005-10-02	15	1	0.4	seagrass	Respondent 66	Marine scientist	No	fishing (photo)
Lanzarote	Playa del Tiburón	28R 635443.55	3201011.10	28º55'47.55'' N	13º36'37.51'' W	1995-05-26	15	1	1.5	seagrass	Respondent 66	Marine scientist	No	fishing (photo)
Tenerife	Cueva de Las Morenas (Cueva de Juanito)	28R 331536.15	3101622.64	28º01'45.17'' N	16º42'49.32'' W	2018-05-18	30	1	1.5	rocky	Respondent 69	Underwater Photographer	No	adulto	hay foto
Tenerife	El Médano	28R 348803.61	3102972.35	28º02'36.50'' N	16º32'17.78'' W	2019-06-15	1	10	0.5	sandy-rocky	Respondent 69	Underwater Photographer	No	juveniles	Observador desde fuerea del agua
Tenerife	Embarcadero de Masca	28R 317312.67	3130464.02	28º17'15.18'' N	16º51'46.18'' W	2000-05-15	3	5	0.5	sandy-rocky	Respondent 69	Underwater Photographer	No	Juveniles	Photo in Bucear en Canarias
Tenerife	Las Eras	28R 360544.85	3119240.14	28º11'29.63'' N	16º25'14.82'' W	2020-05-20	10	1	1	rocky	Respondent 15	Underwater Photographer	No	Under a ledge (photo)
Tenerife	Las Eras	28R 360424.93	3119385.24	28º11'34.30'' N	16º25'19.28'' W	2020-05-25	14	1	1.5	rocky	Respondent 2	Underwater Photographer	No	adulto	Photo en la encuesta
Tenerife	Montaña Pelada	28R 350842.66	3104688.79	28º03'33.09'' N	16º31'03.91'' W	1992-04-15	1	5	0.4	sandy	Respondent 16	Marine scientist	No	juveniles	En al rompiente
Tenerife	Playa de Antequera	28R 389265.25	3156891.47	28º32'02.74'' N	16º07'54.59'' W	2001-05-15	1	5	0.45	sandy	Respondent 16	Marine scientist	No	juveniles	A poco fondo
Tenerife	Playa de Las Gaviotas	28R 384919.79	3154607.31	28º30'47.17'' N	16º10'33.63'' W	2009-06-15	1	1	0.3	sandy	Respondent 37	Scuba diver	No	Juveniles	Video de Youtube
Tenerife	Playa de Las Teresitas	28R 384117.11	3153959.37	28º30'25.86'' N	16º11'02.92'' W	2008-09-15	7	1	1	sandy	Respondent 64	Marine scientist	No	adulto	Trabajando por fuera de la escollera
Tenerife	Playa del Camisón	28R 329786.83	3104173.04	28º03'07.21'' N	16º43'54.68'' W	2019-05-10	1	10	1	sandy	Respondent 35	Scuba diver	No	Adultos	Video de Facebook
Tenerife	Playa del Camisón	28R 329891.58	3104138.86	28º03'06.15'' N	16º43'50.83'' W	2019-05-15	1	5	1	sandy-rocky	Respondent 69	Underwater Photographer	No	adultos	Observador desde fuerea del agua
Tenerife	Playa del Médano	28R 348780.33	3102980.10	28º02'36.74'' N	16º32'18.64'' W	2019-08-28	1	4	0.45	sandy	Respondent 21	Scuba diver	No	Juveniles	Entrevista a Agustín Espinosa
Tenerife	Puertito de Adeje	28R 326201.77	3110961.67	28º06'46.05'' N	16º46'09.56'' W	1995-08-15	15	20	0.45	sandy-rocky	Respondent 39	Angling fisher	No	juveniles	during angling
Tenerife	Puerto de la Cruz	28R 349190.11	3144559.65	28º25'07.64'' N	16º32'22.99'' W	2020-06-06	2	15	0.5	sandy-rocky	Respondent 57	Scuba Instructor	No	juveniles	En la entrada de una cueva con fondo arenoso rocoso (video de Ruben Castro)
Tenerife	Radazul	28R 370246.43	3142067.66	28º23'54.82'' N	16º19'28.25'' W	1980-08-15	20	3	1	sandy	Respondent 29	Professional fisher	No	adutlos	Navegando frente a Radazul
Tenerife	Santa Cruz de Tenerife	28R 378682.38	3151020.05	28º28'48.59'' N	16º14'21.69'' W	2019-06-15	1	1	0.4	sandy	Respondent 17	Underwater Photographer	No	Diving
Tenerife	Playa de Las Vistas	28R 330378.00	3103885.00	28º02’58.13’’N	16º43’32.89’’W	2021-06-15	2	200	0.4	sandy-rocky	Respondent 28	Marine scientist	No	juveniles agregación
